# Supplementary material for: The Influence of Single Nucleotide Polymorphisms on Vitamin D Receptor Protein Levels and Function in Chronic Liver Disease
Source: Int J Mol Sci. 2023 Jul 13;24(14):11404. doi: 10.3390/ijms241411404 (PMC10380285; doi:10.3390/ijms241411404)
Supplement: Supplementary file 1 [file ijms-24-11404-s001.zip]

Archive with 1 entries (1 files):
- ijms-2440020-supplementary.pdf
